# Supplementary material for: Effectiveness of Peer-Led Wellbeing Interventions in Retirement Living: A Systematic Review
Source: Int J Environ Res Public Health. 2021 Nov 3;18(21):11557. doi: 10.3390/ijerph182111557 (PMC8583038; doi:10.3390/ijerph182111557)
Supplement: Supplementary file 1 [file ijerph-18-11557-s001.zip]

Archive with 4 entries (4 files):
- Supplementary File S1.pdf
- Supplementary Table S1-Prisma 2020 Checklist.pdf
- Supplementary Table S2.pdf
- Supplementary Table S3. Detailed extraction table.pdf
